# Supplementary material for: The Sorghum (Sorghum bicolor) Brown Midrib 30 Gene Encodes a Chalcone Isomerase Required for Cell Wall Lignification
Source: Front Plant Sci. 2021 Dec 2;12:732307. doi: 10.3389/fpls.2021.732307 (PMC8674566; doi:10.3389/fpls.2021.732307)
Supplement: Supplementary file 8 [file Table_1.XLSX]

## Sheet: Sheet1
EFFECT	IMPACT	GENE	arabi.defline	rice.defline	#CHROM	POS	ID	REF	ALT	QUAL	FILTER	INFO	FORMAT	bmr/bwa_mem_bmr_sorted_alignments.bam	wt/bwa_mem_WT_sorted_alignments.bam	INFO
missense_variant	MODERATE	Sobic.001G008000	Pentatricopeptide repeat (PPR) superfamily protein	PPR repeat domain containing protein, putative, expressed	Chr01	752229	.	G	A	999	.	DP=86;VDB=0.873969;SGB=-16.6906;RPB=0.685427;MQB=1.58939e-10;MQSB=0.928214;BQB=0.578693;MQ0F=0;AF1=0.744694;AC1=3;DP4=16,16,21,27;MQ=47;FQ=223.385;PV4=0.650427,1,4.65972e-09,0.126386;ANN=A|missense_variant|MODERATE|Sobic.001G008000|Sobic.001G008000.v3.2|transcript|Sobic.001G008000.2.v3.2|protein_coding|1/6|c.121G>A|p.Gly41Arg|121/1797|121/1797|41/598||,A|downstream_gene_variant|MODIFIER|Sobic.001…	GT:PL	1/1:255,15,0	0/1:237,0,255	DP=86	ANN=A|missense_variant|MODERATE|Sobic.001G008000|Sobic.001G008000.v3.2|transcript|Sobic.001G008000.2.v3.2|protein_coding|1/6|c.121G>A|p.Gly41Arg|121/1797|121/1797|41/598||,A|downstream_gene_variant|MODIFIER|Sobic.001G007900|Sobic.001G007900.v3.2|transcript|Sobic.001G007900.1.v3.2|protein_coding||c.*3092G>A|||||2808|,A|downstream_gene_variant|MODIFIER|Sobic.001G008100|Sobic.001G008100.v3.2|transcr…
missense_variant	MODERATE	Sobic.001G009400	Tetratricopeptide repeat (TPR)-like superfamily protein	pentatricopeptide, putative, expressed	Chr01	865890	.	G	A	999	.	DP=84;VDB=0.152711;SGB=-19.4523;RPB=0.477077;MQB=2.96974e-10;MQSB=0.741998;BQB=0.819568;MQ0F=0;AF1=0.749833;AC1=3;DP4=13,8,42,15;MQ=47;FQ=223.254;PV4=0.402183,1,5.25859e-14,1;ANN=A|missense_variant|MODERATE|Sobic.001G009400|Sobic.001G009400.v3.2|transcript|Sobic.001G009400.1.v3.2|protein_coding|1/2|c.367G>A|p.Ala123Thr|367/2276|367/1329|123/442||,A|upstream_gene_variant|MODIFIER|Sobic.001G009500|…	GT:PL	1/1:255,30,0	0/1:255,0,255	DP=84	ANN=A|missense_variant|MODERATE|Sobic.001G009400|Sobic.001G009400.v3.2|transcript|Sobic.001G009400.1.v3.2|protein_coding|1/2|c.367G>A|p.Ala123Thr|367/2276|367/1329|123/442||,A|upstream_gene_variant|MODIFIER|Sobic.001G009500|Sobic.001G009500.v3.2|transcript|Sobic.001G009500.3.v3.2|protein_coding||c.-5371G>A|||||4139|,A|downstream_gene_variant|MODIFIER|Sobic.001G009300|Sobic.001G009300.v3.2|transcr…
missense_variant	MODERATE	Sobic.001G010200		expressed protein	Chr01	918409	.	C	T	999	.	DP=76;VDB=0.0797497;SGB=-16.9974;RPB=0.211679;MQB=3.55684e-08;MQSB=0.610668;BQB=0.171599;MQ0F=0;AF1=0.74331;AC1=3;DP4=13,8,26,23;MQ=47;FQ=223.419;PV4=0.602587,0.212594,6.54846e-17,1;ANN=T|missense_variant|MODERATE|Sobic.001G010200|Sobic.001G010200.v3.2|transcript|Sobic.001G010200.2.v3.2|protein_coding|2/4|c.769C>T|p.His257Tyr|879/1949|769/1593|257/530||,T|missense_variant|MODERATE|Sobic.001G01020…	GT:PL	1/1:255,14,0	0/1:255,0,255	DP=76	ANN=T|missense_variant|MODERATE|Sobic.001G010200|Sobic.001G010200.v3.2|transcript|Sobic.001G010200.2.v3.2|protein_coding|2/4|c.769C>T|p.His257Tyr|879/1949|769/1593|257/530||,T|missense_variant|MODERATE|Sobic.001G010200|Sobic.001G010200.v3.2|transcript|Sobic.001G010200.1.v3.2|protein_coding|2/2|c.769C>T|p.His257Tyr|890/1927|769/1566|257/521||,T|downstream_gene_variant|MODIFIER|Sobic.001G010300|Sob…
missense_variant	MODERATE	Sobic.001G020500	lectin protein kinase family protein	lectin protein kinase family protein, putative, expressed	Chr01	1703795	.	G	A	999	.	DP=88;VDB=0.00394757;SGB=-16.6906;RPB=0.718147;MQB=1.32853e-09;MQSB=0.400508;BQB=0.997149;MQ0F=0;AF1=0.75;AC1=3;DP4=11,14,33,15;MQ=48;FQ=223.25;PV4=0.047881,1,6.4069e-23,0.202844;ANN=A|missense_variant|MODERATE|Sobic.001G020500|Sobic.001G020500.v3.2|transcript|Sobic.001G020500.1.v3.2|protein_coding|1/2|c.697G>A|p.Val233Ile|697/2559|697/2559|233/852||,A|downstream_gene_variant|MODIFIER|Sobic.001G0…	GT:PL	1/1:255,59,0	0/1:255,0,255	DP=88	ANN=A|missense_variant|MODERATE|Sobic.001G020500|Sobic.001G020500.v3.2|transcript|Sobic.001G020500.1.v3.2|protein_coding|1/2|c.697G>A|p.Val233Ile|697/2559|697/2559|233/852||,A|downstream_gene_variant|MODIFIER|Sobic.001G020600|Sobic.001G020600.v3.2|transcript|Sobic.001G020600.1.v3.2|protein_coding||c.*3550C>T|||||3095|,A|downstream_gene_variant|MODIFIER|Sobic.001G020600|Sobic.001G020600.v3.2|trans…
missense_variant	MODERATE	Sobic.001G022500	Lysyl-tRNA synthetase, class II	tRNA synthetases class II domain containing protein, expressed	Chr01	1818381	.	G	A	999	.	DP=199;VDB=0.0339487;SGB=-34.4881;RPB=0.693163;MQB=3.39124e-29;MQSB=0.980903;BQB=0.928278;MQ0F=0;AF1=0.75;AC1=3;DP4=42,39,58,48;MQ=48;FQ=223.25;PV4=0.767749,1,5.20001e-40,1;ANN=A|missense_variant|MODERATE|Sobic.001G022500|Sobic.001G022500.v3.2|transcript|Sobic.001G022500.1.v3.2|protein_coding|10/14|c.1141C>T|p.Leu381Phe|1299/2151|1141/1743|381/580||,A|upstream_gene_variant|MODIFIER|Sobic.001G0224…	GT:PL	1/1:255,68,0	0/1:255,0,255	DP=199	ANN=A|missense_variant|MODERATE|Sobic.001G022500|Sobic.001G022500.v3.2|transcript|Sobic.001G022500.1.v3.2|protein_coding|10/14|c.1141C>T|p.Leu381Phe|1299/2151|1141/1743|381/580||,A|upstream_gene_variant|MODIFIER|Sobic.001G022400|Sobic.001G022400.v3.2|transcript|Sobic.001G022400.1.v3.2|protein_coding||c.-5082C>T|||||4694|
missense_variant	MODERATE	Sobic.001G032000	Major facilitator superfamily protein	peptide transporter PTR2, putative, expressed	Chr01	2436505	.	G	A	999	.	DP=63;VDB=0.772966;SGB=-13.0084;RPB=0.916367;MQB=1.08321e-08;MQSB=0.277453;BQB=0.528598;MQ0F=0;AF1=0.75;AC1=3;DP4=14,11,16,20;MQ=48;FQ=223.25;PV4=0.440406,0.447413,2.92906e-22,0.0709925;ANN=A|missense_variant|MODERATE|Sobic.001G032000|Sobic.001G032000.v3.2|transcript|Sobic.001G032000.1.v3.2|protein_coding|3/3|c.1631G>A|p.Arg544His|1652/1872|1631/1851|544/616||	GT:PL	1/1:255,87,0	0/1:134,0,255	DP=63	ANN=A|missense_variant|MODERATE|Sobic.001G032000|Sobic.001G032000.v3.2|transcript|Sobic.001G032000.1.v3.2|protein_coding|3/3|c.1631G>A|p.Arg544His|1652/1872|1631/1851|544/616||
missense_variant	MODERATE	Sobic.001G035000	C2H2-type zinc finger family protein	ZOS3-22 - C2H2 zinc finger protein, expressed	Chr01	2638889	.	G	A	999	.	DP=87;VDB=0.00750959;SGB=-19.1454;RPB=0.778941;MQB=3.00708e-09;MQSB=0.569783;BQB=0.763949;MQ0F=0;AF1=0.75;AC1=3;DP4=8,15,22,34;MQ=47;FQ=223.25;PV4=0.801508,0.333189,1.2686e-19,1;ANN=A|missense_variant|MODERATE|Sobic.001G035000|Sobic.001G035000.v3.2|transcript|Sobic.001G035000.1.v3.2|protein_coding|1/1|c.398C>T|p.Ala133Val|551/835|398/450|133/149||,A|upstream_gene_variant|MODIFIER|Sobic.001G034700…	GT:PL	1/1:255,123,0	0/1:255,0,255	DP=87	ANN=A|missense_variant|MODERATE|Sobic.001G035000|Sobic.001G035000.v3.2|transcript|Sobic.001G035000.1.v3.2|protein_coding|1/1|c.398C>T|p.Ala133Val|551/835|398/450|133/149||,A|upstream_gene_variant|MODIFIER|Sobic.001G034700|Sobic.001G034700.v3.2|transcript|Sobic.001G034700.1.v3.2|protein_coding||c.-4515C>T|||||4351|,A|upstream_gene_variant|MODIFIER|Sobic.001G034900|Sobic.001G034900.v3.2|transcript|…
missense_variant	MODERATE	Sobic.001G035600	Chalcone-flavanone isomerase family protein	expressed protein	Chr01	2676019	.	G	A	999	.	DP=71;VDB=0.894251;SGB=-0.106958;RPB=0.0508848;MQB=8.33383e-06;MQSB=0.16415;BQB=0.930119;MQ0F=0;AF1=0.75;AC1=3;DP4=15,2,22,26;MQ=46;FQ=210.25;PV4=0.00360124,1,0.0021318,0.0737026;ANN=A|missense_variant|MODERATE|Sobic.001G035600|Sobic.001G035600.v3.2|transcript|Sobic.001G035600.1.v3.2|protein_coding|4/4|c.571G>A|p.Gly191Arg|770/1214|571/696|191/231||,A|downstream_gene_variant|MODIFIER|Sobic.001G03…	GT:PL	1/1:255,111,0	0/1:226,0,242	DP=71	ANN=A|missense_variant|MODERATE|Sobic.001G035600|Sobic.001G035600.v3.2|transcript|Sobic.001G035600.1.v3.2|protein_coding|4/4|c.571G>A|p.Gly191Arg|770/1214|571/696|191/231||,A
missense_variant	MODERATE	Sobic.001G037400	Leucine-rich repeat protein kinase family protein	expressed protein	Chr01	2788881	.	G	A	999	.	DP=51;VDB=0.693209;SGB=-11.1672;RPB=0.289361;MQB=8.31529e-07;MQSB=0.895457;BQB=0.632286;MQ0F=0;AF1=0.75;AC1=3;DP4=4,10,17,13;MQ=47;FQ=223.25;PV4=0.111185,0.0863893,2.12889e-08,1;ANN=A|missense_variant|MODERATE|Sobic.001G037400|Sobic.001G037400.v3.2|transcript|Sobic.001G037400.1.v3.2|protein_coding|1/2|c.424G>A|p.Ala142Thr|1108/3248|424/2319|142/772||	GT:PL	1/1:255,72,0	0/1:129,0,255	DP=51	ANN=A|missense_variant|MODERATE|Sobic.001G037400|Sobic.001G037400.v3.2|transcript|Sobic.001G037400.1.v3.2|protein_coding|1/2|c.424G>A|p.Ala142Thr|1108/3248|424/2319|142/772||
missense_variant	MODERATE	Sobic.001G041900	Patatin-like phospholipase family protein	phospholipase, patatin family, putative, expressed	Chr01	3127689	.	G	A	999	.	DP=186;VDB=0.803971;SGB=-30.1921;RPB=0.818347;MQB=7.74343e-24;MQSB=0.977715;BQB=0.617081;MQ0F=0;AF1=0.75;AC1=3;DP4=38,35,50,42;MQ=48;FQ=223.25;PV4=0.875265,0.360467,2.05228e-20,0.0406989;ANN=A|missense_variant|MODERATE|Sobic.001G041900|Sobic.001G041900.v3.2|transcript|Sobic.001G041900.1.v3.2|protein_coding|2/4|c.893G>A|p.Gly298Glu|1668/3557|893/2526|298/841||,A|missense_variant|MODERATE|Sobic.001…	GT:PL	1/1:255,93,0	0/1:250,0,255	DP=186	ANN=A|missense_variant|MODERATE|Sobic.001G041900|Sobic.001G041900.v3.2|transcript|Sobic.001G041900.1.v3.2|protein_coding|2/4|c.893G>A|p.Gly298Glu|1668/3557|893/2526|298/841||,A|missense_variant|MODERATE|Sobic.001G041900|Sobic.001G041900.v3.2|transcript|Sobic.001G041900.2.v3.2|protein_coding|2/5|c.893G>A|p.Gly298Glu|1668/3488|893/2457|298/818||,A|downstream_gene_variant|MODIFIER|Sobic.001G042000|S…
missense_variant&splice_region_variant	MODERATE	Sobic.001G059900	DNAse I-like superfamily protein	type I inositol-1,4,5-trisphosphate 5-phosphatase, putative, expressed	Chr01	4488898	.	C	T	999	.	DP=148;VDB=0.870632;SGB=-31.7264;RPB=0.432811;MQB=6.10406e-13;MQSB=0.637731;BQB=0.424026;MQ0F=0;AF1=0.75;AC1=3;DP4=18,16,46,51;MQ=47;FQ=223.25;PV4=0.690738,0.104169,9.18937e-23,0.302731;ANN=T|missense_variant&splice_region_variant|MODERATE|Sobic.001G059900|Sobic.001G059900.v3.2|transcript|Sobic.001G059900.1.v3.2|protein_coding|3/13|c.119G>A|p.Gly40Glu|965/3233|119/1695|40/564||	GT:PL	1/1:255,155,0	0/1:255,0,255	DP=148	ANN=T|missense_variant&splice_region_variant|MODERATE|Sobic.001G059900|Sobic.001G059900.v3.2|transcript|Sobic.001G059900.1.v3.2|protein_coding|3/13|c.119G>A|p.Gly40Glu|965/3233|119/1695|40/564||
missense_variant&splice_region_variant	MODERATE	Sobic.010G137400	cysteine-rich RLK (RECEPTOR-like protein kinase) 10	cysteine-rich receptor-like protein kinase 10 precursor, putative, expressed	Chr10	21875818
missense_variant	MODERATE	Sobic.003G186066	ABL interactor-like protein 2	ABIL2, putative, expressed	Chr03	50308782
missense_variant	MODERATE	Sobic.005G126401			Chr05	55075501
